# Supplementary material for: Detection and Comparison of Bioactive Compounds in Different Extracts of Two Hazelnut Skin Varieties, Tonda Gentile Romana and Tonda Di Giffoni, Using a Metabolomics Approach
Source: Metabolites. 2021 May 5;11(5):296. doi: 10.3390/metabo11050296 (PMC8148165; doi:10.3390/metabo11050296)
Supplement: Supplementary file 1 [file metabolites-11-00296-s001.zip]

Archive with 1 entries (1 files):
- metabolites-1195707-supplementary.pdf
